# Supplementary material for: Gut microbiota‐derived butyrate mediates the anticolitic effect of indigo supplementation through regulating CD4+ T cell differentiation
Source: Imeta. 2025 Apr 19;4(3):e70040. doi: 10.1002/imt2.70040 (PMC12130576; doi:10.1002/imt2.70040)
Supplement: Supplementary file 2 — Table S1. Primer Sequences Used for RT‐qPCR. Table S2. Baseline Characteristics of the UC Patients. [file IMT2-4-e70040-s001.xlsx]

## Sheet: Table S1
Table S1. Primer Sequences Used for RT-qPCR
	Target genes	Forward primer (5′–3′)	Reverse primer (5′–3′)
Mouse	GAPDH	TGGAATCCTGTGGCATCCATGAAAC	TAAAACGCAGCTCAGTAACAGTCCG
	IL-10	CCACAAAGCAGCCTTGCA	AGTAAGAGCAGGCAGCATAGCA
	IL-17	CCACGTCACCCTGGACTCTC	CTCCGCATTGACACAGCG
Human	GAPDH	CTCTCTGCTCCTCCTGTTCGAC	TGAGCGATGTGGCTCGGCT
	Glut1	GAACTCTTCAGCCAGGGTCC	ACCACACAGTTGCTCCACAT
	HK2	CAAAGTGACAGTGGGTGTGG	GCCAGGTCCTTCACTGTCTC
	PKM2	ATTATTTGAGGAACTCCGCCGCCT	ATTCCGGGTCACAGCAATGATGG
	LDHA	ATCTTGACCTACGTGGCTTGGA	CCATACAGGCACACTGGAATCTC
	Raptor	CAGGACTTGCTGGTGGCT	GCTGACGGGAGTGCAGTT
	HIF-1α	GAAACTTCTGGATGCTGGTGATTT	GCAATTCATCTGTGCTTTCATGTCA

## Sheet: Table S2
Table S2. Baseline Characteristics of the UC Patients
Characteristic	Healthy Volunteers (n = 24)	UC Patients (n = 22)
Sex, n (%)
Male	10 (41.67)	14 (63.64)
Female	14 (58.33)	8 (36.36)
Age (years ± SEM)	39.04±2.376	41.05±2.142
Disease duration, n (%)
1-3 years	-	12 (54.55)
3-5 years	-	4 (18.19)
5-10 years	-	3 (13.64)
>10 years	-	3 (13.64)
Disease extent, n (%)
Extensive	-	6 (27.27)
Left sided	-	7 (31.82)
Proctitis	-	9 (40.91)
Modified Mayo Score, median (P25, P75)	-	8.00 (8.00, 9.00)
Stool frequency		2 (2.00, 2.00)
Rectal bleeding		2 (2.00, 3.00)
Endoscopic findings		2 (2.00, 2.00)
Physician assessment		2 (2.00, 2.00)
Current smoker, n (%)	7 (29.17)	3 (13.64)
Current drinker, n (%)	13 (54.17)	1 (4.55)
Other disease, n (%)	0 (0.00)	0 (0.00)
